# Supplementary material for: Competition in the Periphytic Algal Community during the Colonization Process: Evidence from the World’s Largest Water Diversion Project
Source: Plants (Basel). 2024 Jul 26;13(15):2067. doi: 10.3390/plants13152067 (PMC11314427; doi:10.3390/plants13152067)
Supplement: Supplementary file 1 [file plants-13-02067-s001.zip]

Archive with 1 entries (1 files):
- plants-3085081-supplementary.pdf
